# Supplementary material for: Germline Polymorphisms Associated with Overall Survival in Lung Adenocarcinoma: Genome-Wide Analysis
Source: Cancers (Basel). 2024 Sep 25;16(19):3264. doi: 10.3390/cancers16193264 (PMC11475969; doi:10.3390/cancers16193264)
Supplement: Supplementary file 1 [file cancers-16-03264-s001.zip]

Archive with 6 entries (6 files):
- Supplementary Figure S1.pdf
- Supplementary Figure S2.pdf
- Supplementary Figure S3.pdf
- SupplementaryTable S1.pdf
- SupplementaryTable S2.pdf
- SupplementaryTable S3.pdf
